# Supplementary material for: Digital Health Literacy: Bibliometric Analysis
Source: J Med Internet Res. 2022 Jul 6;24(7):e35816. doi: 10.2196/35816 (PMC9301558; doi:10.2196/35816)
Supplement: Multimedia Appendix 5 [file jmir_v24i7e35816_app5.xls]

## Sheet: APPENDIX 5-the top 100 cooccurr
id	label	x	y	cluster	weight<Links>	weight<Total link strength>	weight<Occurrences>	score<Avg. pub. year>	score<Avg. citations>	score<Avg. norm. citations>
2217	health literacy	0.1088	0.3683	3	580	4500	666	2017.45	13.6712	0.9697
2763	internet	0.7871	0.2446	2	495	2973	397	2016.42	20.4458	1.1291
3001	literacy	0.4046	0.1313	2	491	2587	339	2016.96	17.1652	1.0985
546	care	0.0248	-0.175	4	498	2416	316	2017.1	19.1582	1.1218
1566	ehealth literacy	0.6512	-0.1953	2	422	1867	252	2017.98	17.0159	1.4237
2613	information	0.4818	0.276	2	432	1903	241	2016.47	18.1079	0.8891
809	communication	0.4472	0.022	2	409	1625	194	2016.62	18.0722	0.9773
1558	ehealth	0.2353	-0.3438	2	408	1443	186	2018.26	12.4624	1.2269
3791	outcomes	-0.261	0.2188	3	374	1274	159	2017.33	17.522	1.0474
1528	education	0.1161	0.1293	3	355	1143	152	2016.51	15.8092	0.8546
3308	mhealth	-0.716	-0.3705	1	346	1095	148	2018.36	10.4324	0.907
2110	health	-0.4354	-0.3127	1	340	955	141	2017.56	11.5319	0.8719
2516	impact	0.354	0.3309	2	361	1085	139	2017.01	18.554	1.1771
5247	technology	-0.0154	-0.5822	4	345	1153	138	2017.39	21.0652	1.5093
2873	knowledge	0.0222	0.5579	3	330	1029	134	2016.88	14.4328	1.0222
5289	telemedicine	-0.3359	-0.5715	4	306	875	127	2017.67	14.7874	1.3502
4462	quality	0.7457	0.5053	2	292	926	122	2016.34	15.2131	0.8236
2811	interventions	-0.6661	-0.2361	1	339	968	117	2017.38	17.5641	1.1365
3101	management	-0.3922	-0.1193	3	317	897	110	2017.35	16.1091	1.1348
4821	self-management	-0.5202	0.0326	3	304	901	106	2017.47	11.9906	0.9048
2178	health information	0.9829	0.1284	2	260	797	105	2017.03	13.9619	1.0984
1296	digital divide	0.7651	-0.3795	4	258	805	97	2016.4	28.5464	1.5951
4543	readability	0.7618	0.7977	2	201	671	90	2016.16	19.1778	0.75
4678	risk	-0.549	0.4281	1	263	645	87	2017.66	16.5862	0.91
3889	patient education	0.4166	0.6733	2	227	631	86	2016.92	18.7326	0.7232
83	adherence	-0.4635	0.2229	3	265	643	84	2017.49	10.1548	0.7379
112	adults	-0.2328	0.0314	3	295	702	84	2017.71	11.1905	0.8108
1397	disparities	0.2422	-0.188	4	254	668	81	2016.71	24	1.619
4921	skills	0.848	0.0526	2	228	626	79	2016.42	27.9747	1.1896
5283	telehealth	-0.5077	-0.5456	4	240	583	77	2018.11	10.6494	1.1093
3664	online	0.9031	-0.0644	2	232	654	76	2017.08	20.4079	1.0962
5568	validation	-0.1058	0.2509	3	258	606	76	2017.45	15.25	1.2612
373	behavior	0.4038	-0.0728	2	266	608	75	2017.55	13.3733	0.9234
490	cancer	0.4901	0.449	2	252	619	74	2016.87	17.6216	1.0988
1043	covid-19	0.6642	-0.4388	2	183	437	74	2020.69	3.4324	1.998
1204	depression	-0.8338	0.1766	1	231	605	74	2017.81	12.7838	1.0601
3654	older-adults	0.2708	-0.3105	4	237	585	73	2017.5	16.9178	1.0472
2786	internet use	0.9183	-0.1507	2	228	631	72	2016.91	25.1944	1.3912
4979	social media	0.8218	-0.1036	2	221	537	68	2018.53	14.3676	1.778
39	access	0.4416	-0.4971	4	236	541	67	2016.85	21.4925	1.4735
312	attitudes	0.0432	-0.0914	4	241	534	67	2017.03	20.4776	1.4071
1468	e-health	0.0862	-0.5156	4	218	478	67	2015.94	16.3433	1.0007
2806	intervention	-0.4842	0.1863	1	246	522	63	2018.05	10.6984	0.7359
4474	quality-of-life	-0.5656	0.3601	3	208	489	62	2018	10.7581	1.0994
5675	web	1.0716	0.4472	2	179	500	62	2015.81	17.7581	0.8854
360	barriers	-0.2812	-0.5563	4	237	481	59	2017.43	17.1525	1.2168
643	children	-0.2402	0.59	1	194	456	59	2017.12	13.7458	0.8769
4273	prevention	-0.7825	0.0428	1	228	469	59	2017.98	10.7119	0.6768
3373	mobile health	-0.6957	-0.4619	1	193	396	58	2018.19	9.0345	0.8204
4001	people	0.0485	-0.4118	4	222	457	58	2017.53	14.9655	0.923
4791	seeking	0.9329	0.2193	2	203	469	58	2017.59	16.3276	1.3411
96	adolescents	-0.3026	0.6679	1	197	411	54	2018.23	7.5556	0.8478
5143	support	-0.0121	-0.4612	4	225	486	54	2017.4	21.5	1.4893
3864	patient	0.4765	-0.1939	4	215	438	53	2016.18	16.7547	0.8214
4272	prevalence	-0.451	0.56	1	192	393	52	2018.1	9.7885	1.3858
668	chronic disease	-0.162	-0.4639	3	217	499	50	2016.9	21.86	1.4861
3229	medication adherence	-0.7969	0.2793	3	187	412	50	2017.46	13.54	0.9708
292	association	-0.3508	0.5899	3	193	404	49	2016.88	18.5102	0.8643
3412	model	0.342	-0.5575	4	218	406	49	2017.77	17.7755	1.0826
5572	validity	-0.511	-0.0153	1	179	371	49	2018.16	10.9592	1.0073
4330	program	-0.6931	-0.0424	1	173	356	47	2016.98	13.2766	0.7604
3390	mobile phone	-0.6205	-0.4393	1	193	390	46	2019.44	7.1304	0.715
3687	online health information	1.064	0.6329	2	133	332	46	2017.98	8.2826	0.7923
4814	self-efficacy	-0.0194	-0.0395	3	193	370	46	2018.05	9.0652	0.8816
98	adoption	0.3204	-0.8964	4	166	344	45	2018.26	12.8222	1.2334
966	consumer health information	1.003	0.1631	2	162	364	44	2016.91	30.3636	0.9956
962	consumer health	1.0225	-0.0325	2	157	361	43	2016.81	22.5116	1.2659
4991	social support	-0.0771	-0.1771	3	189	372	43	2017.54	9.9767	0.8692
1382	disease	-0.7198	-0.111	3	189	347	42	2017.05	14.4524	0.8118
4030	perceptions	0.4001	-0.1204	4	198	346	42	2017.31	17.8571	1.207
1305	digital health	-0.2837	-0.6695	1	160	277	41	2019.51	10.8293	2.3624
2153	health communication	0.7578	-0.1005	2	163	328	41	2017.46	15.1951	1.2216
5744	women	-0.0314	0.4162	1	175	304	41	2016.62	14.4878	0.5965
4114	physical-activity	-0.4457	-0.0276	1	182	320	40	2018.35	9.45	0.777
4867	services	-0.1406	-0.6164	4	165	306	40	2017.86	15.35	0.9126
2525	implementation	-0.4222	-0.7031	4	172	285	39	2017.26	15	1.257
5496	united-states	-0.4936	0.5908	3	161	293	39	2016.92	10.7179	0.9395
393	behaviors	0.6343	0.0692	2	151	303	38	2018.08	14.7368	1.7645
4744	scale	-0.0271	0.3707	3	146	279	38	2016.68	17.5526	1.0813
38	acceptance	-0.2847	-0.8554	4	143	288	37	2018.22	14.3243	1.1902
4295	primary-care	-0.4189	-0.0526	3	173	295	37	2017.46	11.2973	1.0938
1554	efficacy	-0.6217	0.0132	3	172	318	36	2018.21	11.4722	0.9234
2165	health education	0.2572	0.6888	2	132	254	36	2017.51	10.5556	0.8456
2675	information-technology	0.2073	-0.8606	4	146	289	36	2017	18.0833	1.2001
4288	primary care	-0.5971	0.1044	3	152	258	35	2017.43	11.9143	0.6844
5435	trust	0.9928	0.2835	2	161	305	35	2017.85	14.0857	1.3466
5520	usability	0.1559	-0.5704	4	160	274	35	2017.91	13.5714	1.3337
1237	diabetes	-0.4864	0.289	3	147	255	34	2017.24	10.2941	0.7388
1685	engagement	-0.5764	-0.5096	1	160	291	34	2018.26	15.7353	1.175
2244	health promotion	0.4256	-0.1061	2	146	240	34	2017.47	11.3529	1.3331
4522	randomized controlled-trial	-0.7469	0.1441	1	158	257	34	2016.21	20.5	1.1723
4740	satisfaction	0.535	-0.1352	2	143	261	34	2016.82	19.8529	1.1569
5428	trial	-0.7052	-0.1582	1	154	271	34	2015.88	24.5588	1.1235
245	anxiety	-0.7264	0.2222	1	138	248	33	2018.16	13.1818	0.9451
1152	decision-making	0.3917	0.2116	2	176	300	33	2016.73	18.2121	0.9051
4609	reliability	0.1461	0.0513	2	129	233	33	2017.82	10.2121	1.3519
1557	eheals	0.7971	0.0323	2	91	196	32	2018.53	15.0625	1.4309
3273	mental health	-0.4772	0.4888	1	155	272	32	2019.37	5	1.0579
3433	mortality	-0.6128	0.0875	3	161	264	32	2016.41	29.5625	1.2827
3646	older adults	0.1802	-0.6482	4	128	224	32	2017.83	11.2188	0.9629
